# Supplementary material for: Long-term effects of competition and environmental drivers on the growth of the endangered coral Mussismilia braziliensis (Verril, 1867)
Source: PeerJ. 2018 Aug 10;6:e5419. doi: 10.7717/peerj.5419 (PMC6089213; doi:10.7717/peerj.5419)
Supplement: Table S3 [file peerj-06-5419-s003.xlsx]

## Sheet: SST
Temperature ( °C)
PLES	January	February	March	Mean	SD	SE
Mean 06	27.0147	27.2226	26.7502	26.9958	0.236733	0.136678
Mean 07	26.5691	26.7778	27.3264	26.8911	0.391148	0.225829
Mean 08	25.7766	26.5525	27.3102	26.5464	0.766837	0.442733
Mean 09	26.3301	27.0091	27.3531	26.8974	0.520561	0.300546
Mean 10	27.0281	27.6843	27.4171	27.3765	0.329993	0.190521
Mean 11	25.7801	26.7561	26.7311	26.4224	0.556433	0.321257
Mean 12	26.2589	26.3386	26.6141	26.4038	0.186369	0.1076
Mean 13	26.6055	26.8733	27.2123	26.8971	0.304116	0.175582
Mean 14	26.3946	27.5273	27.0318	26.9845	0.56781	0.327825
Mean 15	26.5674	27.0095	27.4897	27.0222	0.461282	0.266321
Mean 16	26.3013	27.4028	27.8691	27.1911	0.805026	0.464782
PAB	January	February	March	Mean	SD	SE
Mean 06	26.832	27.0066	26.4178	26.7521	0.302438	0.174613
Mean 07	26.0303	26.6622	27.3908	26.6944	0.680846	0.393087
Mean 08	25.8419	26.2953	27.1868	26.4414	0.68423	0.39504
Mean 09	26.2404	27.033	27.5086	26.9273	0.640667	0.369889
Mean 10	27.078	28.0731	27.4167	27.5226	0.505922	0.292094
Mean 11	26.0138	27.0776	26.6291	26.5735	0.534067	0.308344
Mean 12	26.2515	26.29	26.6009	26.3808	0.191619	0.110631
Mean 13	26.5082	26.9867	27.0403	26.8451	0.292955	0.169138
Mean 14	26.6153	27.3078	27.1205	27.0145	0.358224	0.206821
Mean 15	26.2932	27.1634	27.5307	26.9958	0.635547	0.366933
Mean 16	26.1943	27.4925	27.8446	27.1771	0.8692	0.501833
Turbidity (Kd490)
Interno	2006-01-01	2006-02-01	2006-03-01	Mean	SD	SE
Mean 06	0.0672805	0.0726691	0.0846965	0.074882	0.00891641	0.00514789
Mean 07	0.0652184	0.0736114	0.0780496	0.0722931	0.00651636	0.00376222
Mean 08	0.0657719	0.0704286	0.0803467	0.0721824	0.00744396	0.00429777
Mean 09	0.0738104	0.0698189	0.0801079	0.0745791	0.00518739	0.00299494
Mean 10	0.0754498	0.0803071	0.104058	0.086605	0.0153087	0.0088385
Mean 11	0.070472	0.0712063	0.125068	0.0889156	0.0313114	0.0180777
Mean 12	0.0702213	0.0695858	0.0706	0.0701357	0.000512505	0.000295895
Mean 13	0.0634908	0.0656239	0.0741296	0.0677481	0.00562849	0.00324961
Mean 14	0.0670685	0.0693224	0.0689655	0.0684521	0.00121145	0.000699428
Mean 15	0.0654889	0.0682478	0.083836	0.0725242	0.00989296	0.0057117
Mean 16	0.0775005	0.101307	0.0748805	0.0845626	0.01456	0.00840622
Externo	2006-01-01	2006-02-01	2006-03-01	Mean	SD	SE
Mean 06	0.0419055	0.0474	0.0505536	0.0466197	0.00437653	0.00252679
Mean 07	0.04455	0.0425071	0.0461113	0.0443895	0.00180745	0.00104353
Mean 08	0.0450071	0.0446643	0.0469143	0.0455286	0.00121225	0.000699891
Mean 09	0.0471967	0.0438582	0.0484464	0.0465004	0.00237204	0.0013695
Mean 10	0.046075	0.0463179	0.0540714	0.0488214	0.00454825	0.00262594
Mean 11	0.0459107	0.0482	0.0467	0.0469369	0.00116288	0.000671392
Mean 12	0.0468436	0.0455321	0.0451857	0.0458538	0.000874522	0.000504905
Mean 13	0.0464143	0.0441607	0.0474536	0.0460095	0.00168333	0.000971871
Mean 14	0.0505961	0.0533643	0.0511607	0.051707	0.00146273	0.000844509
Mean 15	0.0457071	0.0442643	0.05425	0.0480738	0.00539717	0.00311606
Mean 16	0.0575321	0.0492071	0.0504179	0.0523857	0.00449786	0.00259684
